# Supplementary material for: Colicins of Escherichia coli Lead to Resistance against the Diarrhea-Causing Pathogen Enterotoxigenic E. coli in Pigs
Source: Microbiol Spectr. 2022 Oct 3;10(5):e01396-22. doi: 10.1128/spectrum.01396-22 (PMC9603048; doi:10.1128/spectrum.01396-22)
Supplement: Supplemental file 1 — Supplemental material. Download spectrum.01396-22-s0001.xlsx, XLSX file, 0.02 MB [file spectrum.01396-22-s0001.xlsx]

## Sheet: Drug-resistance genes
Supplemental file 1. The drug-resistance genes present in Y18J and W25K.
Strain	Query_seq	Resistance_Gene	Description	Tax	Accession
Y18J	gene0055	vgaC	VgaC is an efflux protein expressed in Staphylococci that confers resistance to streptogramin A antibiotics and related compounds. It is associated with plasmid DNA.	Enterobacter cloacae	ARO:3002831
Y18J	gene0237	gadX	GadX is an AraC-family regulator that promotes mdtEF expression to confer multidrug resistance.	Escherichia coli str. K-12 substr. W3110	ARO:3000508
Y18J	gene0238	gadW	GadW is an AraC-family regulator that promotes mdtEF expression to confer multidrug resistance. GadW inhibits GadX-dependent activation. GadW clearly represses gadX and, in situations where GadX is missing, activates gadA and gadBC.	Escherichia coli O25b:H4	ARO:3003838
Y18J	gene0242	mdtF	MdtF is the multidrug inner membrane transporter for the MdtEF-TolC efflux complex.	Escherichia coli str. K-12 substr. MG1655	ARO:3000796
Y18J	gene0243	mdtE	MdtE is the membrane fusion protein of the MdtEF multidrug efflux complex. It shares 70% sequence similarity with AcrA.	Escherichia coli str. K-12 substr. W3110	ARO:3000795
Y18J	gene0425	CRP	CRP is a global regulator that represses MdtEF multidrug efflux pump expression.	Escherichia coli str. K-12 substr. W3110	ARO:3000518
Y18J	gene0509	acrF	AcrF is a inner membrane transporter, similar to AcrB.	Escherichia coli str. K-12 substr. MG1655	ARO:3000502
Y18J	gene0510	acrE	AcrE is a membrane fusion protein, similar to AcrA.	Escherichia coli str. K-12 substr. MG1655	ARO:3000499
Y18J	gene0511	acrS	AcrS is a repressor of the AcrAB efflux complex and is associated with the expression of AcrEF. AcrS is believed to regulate a switch between AcrAB and AcrEF efflux.	Escherichia coli str. K-12 substr. MG1655	ARO:3000656
Y18J	gene0701	patA	PatA is an ABC transporter of Streptococcus pneumoniae that interacts with PatB to confer fluoroquinolone resistance.	Escherichia coli str. K-12 substr. MG1655	ARO:3000024
Y18J	gene0716	bacA	BacA is a gene that recycles undecaprenyl pyrophosphate during cell wall biosynthesis which confers resistance to bacitracin.	Escherichia coli str. K-12 substr. MG1655	ARO:3002986
Y18J	gene0736	tolC	TolC is a protein subunit of many multidrug efflux complexes in Gram negative bacteria. It is an outer membrane efflux protein and is constitutively open. Regulation of efflux activity is often at its periplasmic entrance by other components of the efflux complex.	Escherichia coli	ARO:3000237
Y18J	gene0937	dfrE	DfrE is a chromosome-encoded dihydrofolate reductase found in Enterococcus faecalis.	Enterococcus faecalis	ARO:3002875
Y18J	gene1075	emrB	EmrB is a translocase in the emrB -TolC efflux protein in E. coli. It recognizes substrates including carbonyl cyanide m-chlorophenylhydrazone (CCCP), nalidixic acid, and thioloactomycin.	Escherichia coli str. K-12 substr. MG1655	ARO:3000074
Y18J	gene1076	emrA	EmrA is a membrane fusion protein, providing an efflux pathway with EmrB and TolC between the inner and outer membranes of E. coli, a Gram-negative bacterium.	Escherichia coli str. K-12 substr. W3110	ARO:3000027
Y18J	gene1077	emrR	EmrR is a negative regulator for the EmrAB-TolC multidrug efflux pump in E. coli. Mutations lead to EmrAB-TolC overexpression.	Escherichia coli str. K-12 substr. MG1655	ARO:3000516
Y18J	gene1259	acrD	AcrD is an aminoglycoside efflux pump expressed in E. coli. Its expression can be induced by indole, and is regulated by baeRS and cpxAR.	Escherichia coli str. K-12 substr. W3110	ARO:3000491
Y18J	gene1343	evgS	EvgS is a sensor protein that phosphorylates the regulatory protein EvgA. evgS corresponds to 1 locus in Pseudomonas aeruginosa PAO1 and 1 locus in Pseudomonas aeruginosa LESB58.	Escherichia coli str. K-12 substr. MG1655	ARO:3000833
Y18J	gene1344	evgA	EvgA, when phosphorylated, is a positive regulator for efflux protein complexes emrKY and mdtEF. While usually phosphorylated in a EvgS dependent manner, it can be phosphorylated in the absence of EvgS when overexpressed.	Escherichia coli O157:H7 str. Sakai	ARO:3000832
Y18J	gene1345	emrK	EmrK is a membrane fusion protein that is a homolog of EmrA. Together with the inner membrane transporter EmrY and the outer membrane channel TolC, it mediates multidrug efflux.	Escherichia coli	ARO:3000206
Y18J	gene1346	emrY	EmrY is a multidrug transport that moves substrates across the inner membrane of the Gram-negative E. coli. It is a homolog of emrB.	Escherichia coli	ARO:3000254
Y18J	gene1445	arnA	ArnA modifies lipid A with 4-amino-4-deoxy-L-arabinose (Ara4N) which allows gram-negative bacteria to resist the antimicrobial activity of cationic antimicrobial peptides and antibiotics such as polymyxin. arnA is found in E. coli and P. aeruginosa.	Escherichia coli str. K-12 substr. MG1655	ARO:3002985
Y18J	gene1446	pmrF	PmrF is required for the synthesis and transfer of 4-amino-4-deoxy-L-arabinose (Ara4N) to Lipid A, which allows gram-negative bacteria to resist the antimicrobial activity of cationic antimicrobial peptides and antibiotics such as polymyxin. pmrF corresponds to 1 locus in Pseudomonas aeruginosa PAO1 and 1 locus in Pseudomonas aeruginosa LESB58.	Escherichia coli str. K-12 substr. MG1655	ARO:3003578
Y18J	gene1491	yojI	YojI mediates resistance to the peptide antibiotic microcin J25 when it is expressed from a multicopy vector. YojI is capable of pumping out microcin molecules. The outer membrane protein TolC in addition to YojI is required for export of microcin J25 out of the cell. Microcin J25 is thus the first known substrate for YojI.	Escherichia coli str. K-12 substr. MG1655	ARO:3003952
Y18J	gene1615	baeR	BaeR is a response regulator that promotes the expression of MdtABC and AcrD efflux complexes.	Escherichia coli str. K-12 substr. W3110	ARO:3000828
Y18J	gene1616	baeS	BaeS is a sensor kinase in the BaeSR regulatory system. While it phosphorylates BaeR to increase its activity, BaeS is not necessary for overexpressed BaeR to confer resistance.	Escherichia coli str. K-12 substr. W3110	ARO:3000829
Y18J	gene1618	mdtC	MdtC is a transporter that forms a heteromultimer complex with MdtB to form a multidrug transporter. MdtBC is part of the MdtABC-TolC efflux complex. In the absence of MdtB, MdtC can form a homomultimer complex that results in a functioning efflux complex with a narrower drug specificity. mdtC corresponds to 3 loci in Pseudomonas aeruginosa PAO1 (gene name: muxC/muxB) and 3 loci in Pseudomonas ae…	Escherichia coli str. K-12 substr. MG1655	ARO:3000794
Y18J	gene1619	mdtB	MdtB is a transporter that forms a heteromultimer complex with MdtC to form a multidrug transporter. MdtBC is part of the MdtABC-TolC efflux complex.	Escherichia coli str. K-12 substr. MG1655	ARO:3000793
Y18J	gene1620	mdtA	MdtA is the membrane fusion protein of the multidrug efflux complex mdtABC.	Escherichia coli str. K-12 substr. MG1655	ARO:3000792
Y18J	gene1666	pmrE	PmrE is required for the synthesis and transfer of 4-amino-4-deoxy-L-arabinose (Ara4N) to Lipid A, which allows gram-negative bacteria to resist the antimicrobial activity of cationic antimicrobial peptides and antibiotics such as polymyxin.	Escherichia coli str. K-12 substr. MG1655	ARO:3003577
Y18J	gene1712	mdtK	A multidrug and toxic compound extrusions (MATE) transporter conferring resistance to norfloxacin, doxorubicin and acriflavine.	Salmonella enterica subsp. enterica serovar Typhimurium	ARO:3001327
Y18J	gene1785	sdiA	SdiA is a cell division regulator that is also a positive regulator of AcrAB only when it's expressed from a plasmid. When the sdiA gene is on the chromosome, it has no effect on expression of acrAB.	Salmonella enterica subsp. enterica serovar Typhimurium str. LT2	ARO:3000826
Y18J	gene1919	msrB	MsrB is an ABC-efflux pump expressed to Staphylococcus species that confers resistance to erythromycin and streptogramin B antibiotics. It is associated with plasmid DNA.	Escherichia coli str. K-12 substr. MG1655	ARO:3002818
Y18J	gene2245	marA	In the presence of antibiotic stress, E. coli overexpresses the global activator protein MarA, which besides inducing MDR efflux pump AcrAB, also down- regulates synthesis of the porin OmpF.	Escherichia coli str. K-12 substr. W3110	ARO:3000263
Y18J	gene2511	H-NS	H-NS is a histone-like protein involved in global gene regulation in Gram-negative bacteria. It is a repressor of the membrane fusion protein genes acrE, mdtE, and emrK as well as nearby genes of many RND-type multidrug exporters.	Escherichia coli O157:H7 str. Sakai	ARO:3000676
Y18J	gene2614	Mfd	Mfd dissociates transcription elongation complexes blocked at nonpairing lesions and mediates recruitment of DNA repair proteins. The Mfd (mutation frequency decline) protein, also known as transcription-repair coupling factor, is responsible for ATP-dependent removal of stalled RNA polymerase from DNA lesions by inducing forward movement of the RNA polymerase and subsequent recruitment of nucleo…	Escherichia coli str. K-12 substr. MG1655	ARO:3003844
Y18J	gene2662	mdtH	Multidrug resistance protein MdtH.	Escherichia coli str. K-12 substr. MG1655	ARO:3001216
Y18J	gene2674	mdtG	The mdtG protein, also named YceE, appears to be a member of the major facilitator superfamily of transporters, and it has been reported, when overexpressed, to increase fosfomycin and deoxycholate resistances. mdtG is a member of the marA-soxS-rob regulon.	Escherichia coli str. K-12 substr. W3110	ARO:3001329
Y18J	gene2807	msbA	MsbA is a multidrug resistance transporter homolog from E. coli and belongs to a superfamily of transporters that contain an adenosine triphosphate (ATP) binding cassette (ABC) which is also called a nucleotide-binding domain (NBD). MsbA is a member of the MDR-ABC transporter group by sequence homology. MsbA transports lipid A, a major component of the bacterial outer cell membrane, and is the on…	Escherichia coli str. K-12 substr. MG1655	ARO:3003950
Y18J	gene2926	mdfA	Multidrug efflux pump in E. coli. This multidrug efflux system was originally identified as the Cmr/CmlA chloramphenicol exporter.	Escherichia coli	ARO:3001328
Y18J	gene3067	kdpE	KdpE is a transcriptional activator that is part of the two-component system KdpD/KdpE that is studied for its regulatory role in potassium transport and has been identified as an adaptive regulator involved in the virulence and intracellular survival of pathogenic bacteria. kdpE regulates a range of virulence loci through direct promoter binding.	Escherichia coli str. K-12 substr. MG1655	ARO:3003841
Y18J	gene3249	rosA	RosA is part of an efflux pump/potassium antiporter system (RosAB) in Yersinia that confers resistance to cationic antimicrobial peptides such as polymyxin B.	Yersinia enterocolitica (type O:8)	ARO:3003048
Y18J	gene3250	rosB	RosB is part of an efflux pump/potassium antiporter system (RosAB) in Yersinia that confers resistance to cationic antimicrobial peptides such as polymyxin B.	Yersinia enterocolitica (type O:8)	ARO:3003049
Y18J	gene3266	acrB	Protein subunit of AcrA-AcrB-TolC multidrug efflux complex. AcrB functions as a herterotrimer which forms the inner membrane component and is primarily responsible for substrate recognition and energy transduction by acting as a drug/proton antiporter.	Escherichia coli str. K-12 substr. MG1655	ARO:3000216
Y18J	gene3469	tet34	Tet34 causes the activation of Mg2+-dependent purine nucleotide synthesis, which protects the protein synthesis pathway. It is found in Gram-negative Vibrio.	Vibrio sp. No.6	ARO:3002870
Y18J	gene3814	mdtM	Multidrug resistance protein MdtM.	Escherichia coli str. K-12 substr. MG1655	ARO:3001214
Y18J	gene3985	CMY-47	CMY-47 is a beta-lactamase. From the Lahey list of CMY beta-lactamases.	Citrobacter freundii	ARO:3002058
Y18J	gene4025	pmrC	PmrC mediates the modification of Lipid A by the addition of 4-amino-4-deoxy-L-arabinose (L-Ara4N) and phosphoethanolamine, resulting in a less negative cell membrane and decreased binding of polymyxin B.	Escherichia coli str. K-12 substr. W3110	ARO:3003576
Y18J	gene4058	mdtN	Multidrug resistance efflux pump. Could be involved in resistance to puromycin, acriflavine and tetraphenylarsonium chloride.	Escherichia coli str. K-12 substr. W3110	ARO:3003548
Y18J	gene4059	mdtO	Multidrug resistance efflux pump. Could be involved in resistance to puromycin, acriflavine and tetraphenylarsonium chloride.	Escherichia coli str. K-12 substr. W3110	ARO:3003549
Y18J	gene4060	mdtP	Multidrug resistance efflux pump. Could be involved in resistance to puromycin, acriflavine and tetraphenylarsonium chloride.	Escherichia coli str. K-12 substr. W3110	ARO:3003550
Y18J	gene4223	cpxA	CpxA is a membrane-localized sensor kinase that is activated by envelope stress. It starts a kinase cascade that activates CpxR, which promotes efflux complex expression.	Escherichia coli O157:H7 str. Sakai	ARO:3000830
Y18J	gene4412	mdtL	Multidrug resistance protein MdtL.	Escherichia coli str. K-12 substr. MG1655	ARO:3001215
Y18J	gene4448	emrD	EmrD is a multidrug transporter from the Major Facilitator Superfamily (MFS) primarily found in Escherichia coli. EmrD couples efflux of amphipathic compounds with proton import across the plasma membrane.	Escherichia coli B185	ARO:3000309
W25K	gene0171	ompK37	Klebsiella pneumoniae outer membrane porin protein. Is preferentially detected in porin-deficient strains. Functional characterization of this new porin revealed a narrower pore than those of porins OmpK35 and OmpK36, which did not allow penetration by certain 尾-lactams. Also, when a resistant strain expresses porin OmpK37 is less susceptible to cefotaxime and cefoxitin than when it is expressing…	Klebsiella pneumoniae	ARO:3004122
W25K	gene0175	yojI	YojI mediates resistance to the peptide antibiotic microcin J25 when it is expressed from a multicopy vector. YojI is capable of pumping out microcin molecules. The outer membrane protein TolC in addition to YojI is required for export of microcin J25 out of the cell. Microcin J25 is thus the first known substrate for YojI.	Escherichia coli str. K-12 substr. MG1655	ARO:3003952
W25K	gene0305	baeR	BaeR is a response regulator that promotes the expression of MdtABC and AcrD efflux complexes.	Escherichia coli str. K-12 substr. W3110	ARO:3000828
W25K	gene0306	baeS	BaeS is a sensor kinase in the BaeSR regulatory system. While it phosphorylates BaeR to increase its activity, BaeS is not necessary for overexpressed BaeR to confer resistance.	Escherichia coli str. K-12 substr. W3110	ARO:3000829
W25K	gene0308	mdtC	MdtC is a transporter that forms a heteromultimer complex with MdtB to form a multidrug transporter. MdtBC is part of the MdtABC-TolC efflux complex. In the absence of MdtB, MdtC can form a homomultimer complex that results in a functioning efflux complex with a narrower drug specificity. mdtC corresponds to 3 loci in Pseudomonas aeruginosa PAO1 (gene name: muxC/muxB) and 3 loci in Pseudomonas ae…	Escherichia coli str. K-12 substr. MG1655	ARO:3000794
W25K	gene0309	mdtB	MdtB is a transporter that forms a heteromultimer complex with MdtC to form a multidrug transporter. MdtBC is part of the MdtABC-TolC efflux complex.	Escherichia coli str. K-12 substr. MG1655	ARO:3000793
W25K	gene0310	mdtA	MdtA is the membrane fusion protein of the multidrug efflux complex mdtABC.	Escherichia coli str. K-12 substr. MG1655	ARO:3000792
W25K	gene0353	pmrE	PmrE is required for the synthesis and transfer of 4-amino-4-deoxy-L-arabinose (Ara4N) to Lipid A, which allows gram-negative bacteria to resist the antimicrobial activity of cationic antimicrobial peptides and antibiotics such as polymyxin.	Escherichia coli str. K-12 substr. MG1655	ARO:3003577
W25K	gene0412	mdtK	A multidrug and toxic compound extrusions (MATE) transporter conferring resistance to norfloxacin, doxorubicin and acriflavine.	Salmonella enterica subsp. enterica serovar Typhimurium	ARO:3001327
W25K	gene0589	H-NS	H-NS is a histone-like protein involved in global gene regulation in Gram-negative bacteria. It is a repressor of the membrane fusion protein genes acrE, mdtE, and emrK as well as nearby genes of many RND-type multidrug exporters.	Escherichia coli O157:H7 str. Sakai	ARO:3000676
W25K	gene0883	marA	In the presence of antibiotic stress, E. coli overexpresses the global activator protein MarA, which besides inducing MDR efflux pump AcrAB, also down- regulates synthesis of the porin OmpF.	Escherichia coli str. K-12 substr. W3110	ARO:3000263
W25K	gene1163	msrB	MsrB is an ABC-efflux pump expressed to Staphylococcus species that confers resistance to erythromycin and streptogramin B antibiotics. It is associated with plasmid DNA.	Escherichia coli str. K-12 substr. MG1655	ARO:3002818
W25K	gene1299	sdiA	SdiA is a cell division regulator that is also a positive regulator of AcrAB only when it's expressed from a plasmid. When the sdiA gene is on the chromosome, it has no effect on expression of acrAB.	Salmonella enterica subsp. enterica serovar Typhimurium str. LT2	ARO:3000826
W25K	gene1319	emrE	Member of the small MDR (multidrug resistance) family of transporters; in Escherichia coli this protein provides resistance against a number of positively charged compounds including ethidium bromide and erythromycin; proton-dependent secondary transporter which exchanges protons for compound translocation.	Escherichia coli	ARO:3004039
W25K	gene1449	mfd	Mfd dissociates transcription elongation complexes blocked at nonpairing lesions and mediates recruitment of DNA repair proteins. The Mfd (mutation frequency decline) protein, also known as transcription-repair coupling factor, is responsible for ATP-dependent removal of stalled RNA polymerase from DNA lesions by inducing forward movement of the RNA polymerase and subsequent recruitment of nucleo…	Escherichia coli str. K-12 substr. MG1655	ARO:3003844
W25K	gene1497	mdtH	Multidrug resistance protein MdtH.	Escherichia coli str. K-12 substr. MG1655	ARO:3001216
W25K	gene1509	mdtG	The mdtG protein, also named YceE, appears to be a member of the major facilitator superfamily of transporters, and it has been reported, when overexpressed, to increase fosfomycin and deoxycholate resistances. mdtG is a member of the marA-soxS-rob regulon.	Escherichia coli str. K-12 substr. W3110	ARO:3001329
W25K	gene1771	msbA	MsbA is a multidrug resistance transporter homolog from E. coli and belongs to a superfamily of transporters that contain an adenosine triphosphate (ATP) binding cassette (ABC) which is also called a nucleotide-binding domain (NBD). MsbA is a member of the MDR-ABC transporter group by sequence homology. MsbA transports lipid A, a major component of the bacterial outer cell membrane, and is the on…	Escherichia coli str. K-12 substr. MG1655	ARO:3003950
W25K	gene1945	mdfA	Multidrug efflux pump in E. coli. This multidrug efflux system was originally identified as the Cmr/CmlA chloramphenicol exporter.	Escherichia coli	ARO:3001328
W25K	gene2086	kdpE	kdpE is a transcriptional activator that is part of the two-component system KdpD/KdpE that is studied for its regulatory role in potassium transport and has been identified as an adaptive regulator involved in the virulence and intracellular survival of pathogenic bacteria. kdpE regulates a range of virulence loci through direct promoter binding.	Escherichia coli str. K-12 substr. MG1655	ARO:3003841
W25K	gene2268	rosA	RosA is part of an efflux pump/potassium antiporter system (RosAB) in Yersinia that confers resistance to cationic antimicrobial peptides such as polymyxin B.	Yersinia enterocolitica (type O:8)	ARO:3003048
W25K	gene2269	rosB	RosB is part of an efflux pump/potassium antiporter system (RosAB) in Yersinia that confers resistance to cationic antimicrobial peptides such as polymyxin B.	Yersinia enterocolitica (type O:8)	ARO:3003049
W25K	gene2284	acrA	AcrA is a subunit of the AcrAB-TolC multidrug efflux system that in E. coli.	Escherichia coli str. K-12 substr. MG1655	ARO:3004043
W25K	gene2285	acrB	Protein subunit of AcrA-AcrB-TolC multidrug efflux complex. AcrB functions as a herterotrimer which forms the inner membrane component and is primarily responsible for substrate recognition and energy transduction by acting as a drug/proton antiporter.	Escherichia coli str. K-12 substr. MG1655	ARO:3000216
W25K	gene2489	tet34	Tet34 causes the activation of Mg2+-dependent purine nucleotide synthesis, which protects the protein synthesis pathway. It is found in Gram-negative Vibrio.	Vibrio sp. No.6	ARO:3002870
W25K	gene2748	robA	RobA is a positive regulator for the acrAB efflux genes, and is structurally similar to SoxS and MarA.	Escherichia coli str. K-12 substr. MG1655	ARO:3004109
W25K	gene2796	mdtM	Multidrug resistance protein MdtM.	Escherichia coli str. K-12 substr. MG1655	ARO:3001214
W25K	gene2957	CMY-47	CMY-47 is a beta-lactamase. From the Lahey list of CMY beta-lactamases.	Citrobacter freundii	ARO:3002058
W25K	gene3063	PmrC	PmrC mediates the modification of Lipid A by the addition of 4-amino-4-deoxy-L-arabinose (L-Ara4N) and phosphoethanolamine, resulting in a less negative cell membrane and decreased binding of polymyxin B.	Escherichia coli str. K-12 substr. W3110	ARO:3003576
W25K	gene3095	mdtN	Multidrug resistance efflux pump. Could be involved in resistance to puromycin, acriflavine and tetraphenylarsonium chloride.	Escherichia coli str. K-12 substr. W3110	ARO:3003548
W25K	gene3096	mdtO	Multidrug resistance efflux pump. Could be involved in resistance to puromycin, acriflavine and tetraphenylarsonium chloride.	Escherichia coli str. K-12 substr. W3110	ARO:3003549
W25K	gene3097	mdtP	Multidrug resistance efflux pump. Could be involved in resistance to puromycin, acriflavine and tetraphenylarsonium chloride.	Escherichia coli str. K-12 substr. W3110	ARO:3003550
W25K	gene3115	soxR	SoxR is a redox-sensitive transcriptional activator that induces expression of a small regulon that includes the RND efflux pump-encoding operon mexGHI-opmD. SoxR was shown to be activated by pyocyanin.	Escherichia coli str. K-12 substr. W3110	ARO:3004107
W25K	gene3208	EF-Tu	Sequence variants of Streptomyces cinnamoneus elongation factor Tu that confer resistance to elfamycin antibiotics.	Streptomyces cinnamoneus	ARO:3003359
W25K	gene3267	CpxR	The Escherichia coli CpxR/CpxA system responds to general periplasmic stress and has been used as a model two-component system for transcription regulation in bacteria. CpxR/CpxA system facilitates Salmonella and E. coli resistance to cationic antimicrobial peptides.The CpxR/CpxA system can activate transcription of marRAB operon, thus facilitating multidrug-resistant regulator to enhance express…	Escherichia coli O25b:H4	ARO:3004055
W25K	gene3268	cpxA	CpxA is a membrane-localized sensor kinase that is activated by envelope stress. It starts a kinase cascade that activates CpxR, which promotes efflux complex expression.	Escherichia coli O157:H7 str. Sakai	ARO:3000830
W25K	gene3463	aadA	ANT(3'')-Ia is an aminoglycoside nucleotidyltransferase gene encoded by plasmids, transposons, integrons in Enterobacteriaceae, A. baumannii, P. aeruginosa and Vibrio cholerae.	Acinetobacter baumannii AYE	ARO:3002601
W25K	gene3464	SAT-1	SAT-1 is a plasmid-mediated streptothricin acetyltransferase, which confers resistance to streptothricin, a nucleoside antibiotic. Originally described from an E. coli plasmid sequence by Heim et al., 1989. SAT-2 is an identical peptide sequence also described from an E. coli plasmid by Tietze et al., 1990.	Escherichia coli	ARO:3002895
W25K	gene3487	mdtL	Multidrug resistance protein MdtL.	Escherichia coli str. K-12 substr. MG1655	ARO:3001215
W25K	gene3523	emrD	EmrD is a multidrug transporter from the Major Facilitator Superfamily (MFS) primarily found in Escherichia coli. EmrD couples efflux of amphipathic compounds with proton import across the plasma membrane.	Escherichia coli B185	ARO:3000309
W25K	gene3705	gadX	GadX is an AraC-family regulator that promotes mdtEF expression to confer multidrug resistance.	Escherichia coli str. K-12 substr. W3110	ARO:3000508
W25K	gene3706	gadW	GadW is an AraC-family regulator that promotes mdtEF expression to confer multidrug resistance. GadW inhibits GadX-dependent activation. GadW clearly represses gadX and, in situations where GadX is missing, activates gadA and gadBC.	Escherichia coli O25b:H4	ARO:3003838
W25K	gene3708	mdtF	MdtF is the multidrug inner membrane transporter for the MdtEF-TolC efflux complex.	Escherichia coli str. K-12 substr. MG1655	ARO:3000796
W25K	gene3709	mdtE	MdtE is the membrane fusion protein of the MdtEF multidrug efflux complex. It shares 70% sequence similarity with AcrA.	Escherichia coli str. K-12 substr. W3110	ARO:3000795
W25K	gene3868	CRP	CRP is a global regulator that represses MdtEF multidrug efflux pump expression.	Escherichia coli str. K-12 substr. W3110	ARO:3000518
W25K	gene3957	acrF	AcrF is a inner membrane transporter, similar to AcrB.	Escherichia coli str. K-12 substr. MG1655	ARO:3000502
W25K	gene3958	acrE	AcrE is a membrane fusion protein, similar to AcrA.	Escherichia coli str. K-12 substr. MG1655	ARO:3000499
W25K	gene3959	acrS	AcrS is a repressor of the AcrAB efflux complex and is associated with the expression of AcrEF. AcrS is believed to regulate a switch between AcrAB and AcrEF efflux.	Escherichia coli str. K-12 substr. MG1655	ARO:3000656
W25K	gene4145	patA	PatA is an ABC transporter of Streptococcus pneumoniae that interacts with PatB to confer fluoroquinolone resistance.	Escherichia coli str. K-12 substr. MG1655	ARO:3000024
W25K	gene4160	bacA	BacA is a gene that recycles undecaprenyl pyrophosphate during cell wall biosynthesis which confers resistance to bacitracin.	Escherichia coli str. K-12 substr. MG1655	ARO:3002986
W25K	gene4180	tolC	TolC is a protein subunit of many multidrug efflux complexes in Gram negative bacteria. It is an outer membrane efflux protein and is constitutively open. Regulation of efflux activity is often at its periplasmic entrance by other components of the efflux complex.	Escherichia coli	ARO:3000237
W25K	gene4425	dfrE	DfrE is a chromosome-encoded dihydrofolate reductase found in Enterococcus faecalis.	Enterococcus faecalis	ARO:3002875
W25K	gene4562	emrB	EmrB is a translocase in the emrB -TolC efflux protein in E. coli. It recognizes substrates including carbonyl cyanide m-chlorophenylhydrazone (CCCP), nalidixic acid, and thioloactomycin.	Escherichia coli str. K-12 substr. MG1655	ARO:3000074
W25K	gene4563	emrA	EmrA is a membrane fusion protein, providing an efflux pathway with EmrB and TolC between the inner and outer membranes of E. coli, a Gram-negative bacterium.	Escherichia coli str. K-12 substr. W3110	ARO:3000027
W25K	gene4564	emrR	EmrR is a negative regulator for the EmrAB-TolC multidrug efflux pump in E. coli. Mutations lead to EmrAB-TolC overexpression.	Escherichia coli str. K-12 substr. MG1655	ARO:3000516
W25K	gene5175	sul2	Sul2 is a sulfonamide resistant dihydropteroate synthase of Gram-negative bacteria, usually found on small plasmids.	Vibrio cholerae	ARO:3000412
W25K	gene5253	tetA	TetA is a tetracycline efflux pump found in many species of Gram-negative bacteria.	Morganella morganii subsp. morganii KT	ARO:3000165
W25K	gene5255	tetD	TetD is a tetracycline efflux pump found exclusively in Gram-negative bacteria.	Serratia marcescens	ARO:3000168
W25K	gene5438	acrD	AcrD is an aminoglycoside efflux pump expressed in E. coli. Its expression can be induced by indole, and is regulated by baeRS and cpxAR.	Escherichia coli str. K-12 substr. W3110	ARO:3000491
W25K	gene5541	evgS	EvgS is a sensor protein that phosphorylates the regulatory protein EvgA. evgS corresponds to 1 locus in Pseudomonas aeruginosa PAO1 and 1 locus in Pseudomonas aeruginosa LESB58.	Escherichia coli str. K-12 substr. MG1655	ARO:3000833
W25K	gene5542	evgA	EvgA, when phosphorylated, is a positive regulator for efflux protein complexes emrKY and mdtEF. While usually phosphorylated in a EvgS dependent manner, it can be phosphorylated in the absence of EvgS when overexpressed.	Escherichia coli O157:H7 str. Sakai	ARO:3000832
W25K	gene5543	emrK	EmrK is a membrane fusion protein that is a homolog of EmrA. Together with the inner membrane transporter EmrY and the outer membrane channel TolC, it mediates multidrug efflux.	Escherichia coli	ARO:3000206
W25K	gene5544	emrY	EmrY is a multidrug transport that moves substrates across the inner membrane of the Gram-negative E. coli. It is a homolog of emrB.	Escherichia coli	ARO:3000254
W25K	gene5702	arnA	ArnA modifies lipid A with 4-amino-4-deoxy-L-arabinose (Ara4N) which allows gram-negative bacteria to resist the antimicrobial activity of cationic antimicrobial peptides and antibiotics such as polymyxin. arnA is found in E. coli and P. aeruginosa.	Escherichia coli str. K-12 substr. MG1655	ARO:3002985
W25K	gene5703	pmrF	PmrF is required for the synthesis and transfer of 4-amino-4-deoxy-L-arabinose (Ara4N) to Lipid A, which allows gram-negative bacteria to resist the antimicrobial activity of cationic antimicrobial peptides and antibiotics such as polymyxin. pmrF corresponds to 1 locus in Pseudomonas aeruginosa PAO1 and 1 locus in Pseudomonas aeruginosa LESB58.	Escherichia coli str. K-12 substr. MG1655	ARO:3003578
