# Supplementary material for: Colicins of Escherichia coli Lead to Resistance against the Diarrhea-Causing Pathogen Enterotoxigenic E. coli in Pigs
Source: Microbiol Spectr. 2022 Oct 3;10(5):e01396-22. doi: 10.1128/spectrum.01396-22 (PMC9603048; doi:10.1128/spectrum.01396-22)
Supplement: Supplemental file 2 — Supplemental material. Download spectrum.01396-22-s0002.xlsx, XLSX file, 0.01 MB [file spectrum.01396-22-s0002.xlsx]

## Sheet: COG database
Supplemental file 2. Gene numbers of Y18J and W25K in the COG database.
Function Classification	Y18J	W25K
RNA processing and modification	2	2
Translation, ribosomal structure and biogenesis	185	185
Transcription	324	361
Replication, recombination and repair	295	373
Energy production and conversion	296	310
Amino acid transport and metabolism	427	438
Nucleotide transport and metabolism	93	92
Carbohydrate transport and metabolism	408	417
Coenzyme transport and metabolism	151	153
Lipid transport and metabolism	106	105
Inorganic ion transport and metabolism	278	289
Secondary metabolites biosynthesis, transport and catabolism	83	79
Cell cycle control, cell division, chromosome partitioning	35	41
Cell wall/membrane/envelope biogenesis	252	266
Cell motility	121	136
Posttranslational modification, protein turnover, chaperones	141	153
Signal transduction mechanisms	170	184
Intracellular trafficking, secretion, and vesicular transport	146	175
Defense mechanisms	45	52
General function prediction only	530	613
Function unknown	339	396
