# Supplementary material for: Colicins of Escherichia coli Lead to Resistance against the Diarrhea-Causing Pathogen Enterotoxigenic E. coli in Pigs
Source: Microbiol Spectr. 2022 Oct 3;10(5):e01396-22. doi: 10.1128/spectrum.01396-22 (PMC9603048; doi:10.1128/spectrum.01396-22)
Supplement: Supplemental file 3 — Supplemental material. Download spectrum.01396-22-s0003.xlsx, XLSX file, 0.01 MB [file spectrum.01396-22-s0003.xlsx]

## Sheet: KEGG database
Supplemental file 3. Gene numbers of Y18J and W25K in KEGG database.
Function Classification	Y18J	W25K
Cell growth and death	11	15
Cell motility	53	53
Cellular community - prokaryotes	64	70
Transport and catabolism	8	8
Membrane transport	259	294
Signal transduction	168	166
Folding, sorting and degradation	52	51
Replication and repair	65	66
Transcription	5	4
Translation	72	73
Amino acid metabolism	211	218
Biosynthesis of other secondary metabolites	31	32
Carbohydrate metabolism	323	335
Energy metabolism	157	162
Global and overview maps	218	220
Glycan biosynthesis and metabolism	60	58
Lipid metabolism	70	76
Metabolism of cofactors and vitamins	167	169
Metabolism of other amino acids	76	76
Metabolism of terpenoids and polyketides	44	38
Nucleotide metabolism	129	129
Xenobiotics biodegradation and metabolism	47	49
