# Supplementary material for: Colicins of Escherichia coli Lead to Resistance against the Diarrhea-Causing Pathogen Enterotoxigenic E. coli in Pigs
Source: Microbiol Spectr. 2022 Oct 3;10(5):e01396-22. doi: 10.1128/spectrum.01396-22 (PMC9603048; doi:10.1128/spectrum.01396-22)
Supplement: Supplemental file 4 — Supplemental material. Download spectrum.01396-22-s0004.xlsx, XLSX file, 0.01 MB [file spectrum.01396-22-s0004.xlsx]

## Sheet: GO database
Supplemental file 4. Functional gene numbers of Y18J and W25K in Gene Ontology database.
Gene Ontology	Y18J	W25K
biological adhesion	61	76
biological regulation	555	603
cell killing	7	19
cellular component organization or biogenesis	383	399
cellular process	2408	2586
developmental process	50	55
establishment of localization	550	590
growth	5	6
immune system process	7	9
localization	605	642
locomotion	76	83
metabolic process	2183	2318
multi-organism process	188	308
negative regulation of biological process	123	121
positive regulation of biological process	70	74
regulation of biological process	483	528
reproduction	13	13
reproductive process	13	12
response to stimulus	669	704
signaling	68	69
cell	2635	2744
cell part	2628	2736
extracellular region	18	32
macromolecular complex	353	373
membrane	1345	1414
membrane part	1068	1113
nucleoid	16	16
organelle	118	126
organelle part	80	84
virion	46	105
virion part	43	97
antioxidant activity	22	22
binding	2118	2274
catalytic activity	2090	2196
electron carrier activity	3	3
enzyme regulator activity	30	30
metallochaperone activity	3	3
molecular transducer activity	55	51
protein binding transcription factor activity	13	13
receptor activity	47	44
structural molecule activity	73	75
translation regulator activity	5	4
transporter activity	513	539
