# Supplementary material for: Colicins of Escherichia coli Lead to Resistance against the Diarrhea-Causing Pathogen Enterotoxigenic E. coli in Pigs
Source: Microbiol Spectr. 2022 Oct 3;10(5):e01396-22. doi: 10.1128/spectrum.01396-22 (PMC9603048; doi:10.1128/spectrum.01396-22)
Supplement: Supplemental file 5 — Supplemental material. Download spectrum.01396-22-s0005.xlsx, XLSX file, 0.01 MB [file spectrum.01396-22-s0005.xlsx]

## Sheet: Carbohydrate database
Supplemental file 5. Gene numbers of Y18J and W25K in Carbohydrate-Active enZYmes database.
Gene Ontology	Y18J	W25K
Glycoside Hydrolases	45	56
Glycosyl Transferases	40	34
Carbohydrate Esterases	16	15
Carbohydrate-Binding Modules	3	3
