# Supplementary material for: Colicins of Escherichia coli Lead to Resistance against the Diarrhea-Causing Pathogen Enterotoxigenic E. coli in Pigs
Source: Microbiol Spectr. 2022 Oct 3;10(5):e01396-22. doi: 10.1128/spectrum.01396-22 (PMC9603048; doi:10.1128/spectrum.01396-22)
Supplement: Supplemental file 6 — Supplemental material. Download spectrum.01396-22-s0006.xls, XLS file, 0.02 MB [file spectrum.01396-22-s0006.xls]

## Sheet: Inter-breed
Supplemental file 6. The inter-breed result of pathogenic and antagonistic factors by Mann-Whitney U-test.
Group1	Group2	P Value	Significance (P < 0.01)	Sample Size of Group1	Sample Size of Group2
Boar-W_1	Laiwu-W_1	0.0191546	N	8	6
Boar-W_2	Laiwu-W_2	0.422678	N	8	6
Boar-Y_1	Laiwu-Y_1	0.158256	N	8	6
Boar-Y_2	Laiwu-Y_2	0.619657	N	8	6
Laiwu-W_1	Duroc-W_1	1	N	6	7
Laiwu-W_2	Duroc-W_2	1	N	6	7
Laiwu-Y_1	Duroc-Y_1	0.0331061	N	6	7
Laiwu-Y_2	Duroc-Y_2	0.00416285	Y	6	7
Boar-W_1	Duroc-W_1	0.0191546	N	8	7
Boar-W_2	Duroc-W_2	0.422678	N	8	7
Boar-Y_1	Duroc-Y_1	0.158256	N	8	7
Boar-Y_2	Duroc-Y_2	0.619657	N	8	7
Boar-W	Laiwu-W	0.0135577	N	16	12
Boar-Y	Laiwu-Y	0.137332	N	16	12
Laiwu-W	Duroc-W	1	N	12	14
Laiwu-Y	Duroc-Y	0.000578023	Y	12	14
Boar-W	Duroc-W	0.0135577	N	16	14
Boar-Y	Duroc-Y	0.137332	N	16	14
Boar	Duroc	0.389	N	32	28
Boar	Laiwu	0.354	N	32	24
Laiwu	Duroc	0.00593	Y	24	28
