# Supplementary material for: Colicins of Escherichia coli Lead to Resistance against the Diarrhea-Causing Pathogen Enterotoxigenic E. coli in Pigs
Source: Microbiol Spectr. 2022 Oct 3;10(5):e01396-22. doi: 10.1128/spectrum.01396-22 (PMC9603048; doi:10.1128/spectrum.01396-22)
Supplement: Supplemental file 7 — Supplemental material. Download spectrum.01396-22-s0007.xls, XLS file, 0.02 MB [file spectrum.01396-22-s0007.xls]

## Sheet: Intra-breed
Supplemental file 7. The intra-breed result of pathogenic and antagonistic factors by Mann-Whitney U-test.
Breeds	Group1	Group2	P Value	Significance (P < 0.01)	Sample Size of Group1	Sample Size of Group2
Boar	W_1	W_2	0.0535	N	8	8
Boar	Y_1	W_1	0.0298	N	8	8
Boar	Y_1	W_2	1	N	8	8
Boar	Y_1	Y_2	1	N	8	8
Boar	Y_2	W_1	0.0298	N	8	8
Boar	Y_2	W_2	1	N	8	8
Duroc	W_1	W_2	1	N	7	7
Duroc	Y_1	W_1	0.0754	N	7	7
Duroc	Y_1	W_2	0.0754	N	7	7
Duroc	Y_1	Y_2	0.372	N	7	7
Duroc	Y_2	W_1	0.173	N	7	7
Duroc	Y_2	W_2	0.173	N	7	7
Laiwu	W_1	W_2	1	N	6	6
Laiwu	Y_1	W_1	0.00962	Y	6	6
Laiwu	Y_1	W_2	0.00962	Y	6	6
Laiwu	Y_1	Y_2	0.24	N	6	6
Laiwu	Y_2	W_1	0.00278	Y	6	6
Laiwu	Y_2	W_2	0.00278	Y	6	6
Boar	W	Y	0.0631278	N	16	16
Duroc	W	Y	0.0176246	N	14	14
Laiwu	W	Y	3.75846e-05	Y	12	12
